# Supplementary material for: Recognition of a structural domain (RWDBD) in Gcn1 proteins that interacts with the RWD domain containing proteins
Source: Biol Direct. 2017 May 19;12:12. doi: 10.1186/s13062-017-0184-3 (PMC5438488; doi:10.1186/s13062-017-0184-3)
Supplement: Supplementary file 3 — Description of the 52 eukaryotic Gcn1 sequences used in the study. (XLSX 12 kb) [file 13062_2017_184_MOESM3_ESM.xlsx]

## Sheet: Sheet0
Additional file 3: Description of the 52 eukaryotic Gcn1 sequences used in the study
Entry	Entry name	Organism	Length	Taxonomic lineage (KINGDOM)	Taxonomic lineage (SUPERKINGDOM)
P33892	GCN1_YEAST	Saccharomyces cerevisiae	2672	Fungi	Eukaryota
Q10105	GCN1_SCHPO	Schizosaccharomyces pombe	2670	Fungi	Eukaryota
E9PVA8	GCN1_MOUSE	Mus musculus	2671	Metazoa	Eukaryota
Q92616	GCN1_HUMAN	Homo sapiens	2671	Metazoa	Eukaryota
M7ANV9	M7ANV9_CHEMY	Chelonia mydas	2399	Metazoa	Eukaryota
H8X4E7	H8X4E7_CANO9	Candida orthopsilosis	2488	Fungi	Eukaryota
W6A2P0	W6A2P0_ICTPU	Ictalurus punctatus	2567	Metazoa	Eukaryota
B6JZI6	B6JZI6_SCHJY	Schizosaccharomyces japonicus	2646	Fungi	Eukaryota
R4WJK2	R4WJK2_RIPPE	Riptortus pedestris	2647	Metazoa	Eukaryota
W8CCK9	W8CCK9_CERCA	Ceratitis capitata	2648	Metazoa	Eukaryota
B0W357	B0W357_CULQU	Culex quinquefasciatus	2651	Metazoa	Eukaryota
E1ZX97	E1ZX97_CAMFO	Camponotus floridanus	2651	Metazoa	Eukaryota
W5JJ28	W5JJ28_ANODA	Anopheles darlingi	2664	Metazoa	Eukaryota
F1KPR4	F1KPR4_ASCSU	Ascaris suum	2666	Metazoa	Eukaryota
V9K7F0	V9K7F0_CALMI	Callorhinchus milii	2667	Metazoa	Eukaryota
W0T7Q3	W0T7Q3_KLUMA	Kluyveromyces marxianus	2668	Fungi	Eukaryota
S9R951	S9R951_SCHOY	Schizosaccharomyces octosporus	2670	Fungi	Eukaryota
S9W134	S9W134_SCHCR	Schizosaccharomyces cryophilus	2671	Fungi	Eukaryota
H0GUK0	H0GUK0_SACCK	Saccharomyces kudriavzevii	2672	Fungi	Eukaryota
E5R2E4	E5R2E4_ARTGP	Arthroderma gypseum	2673	Fungi	Eukaryota
J8Q888	J8Q888_SACAR	Saccharomyces arboricola	2673	Fungi	Eukaryota
C5G992	C5G992_AJEDR	Ajellomyces dermatitidis	2675	Fungi	Eukaryota
G4MR95	G4MR95_MAGO7	Magnaporthe oryzae	2678	Fungi	Eukaryota
C9SQ16	C9SQ16_VERA1	Verticillium alfalfae	2680	Fungi	Eukaryota
B2WNI9	B2WNI9_PYRTR	Pyrenophora tritici-repentis	2682	Fungi	Eukaryota
S3CN37	S3CN37_OPHP1	Ophiostoma piceae	2684	Fungi	Eukaryota
G3ALT0	G3ALT0_SPAPN	Spathaspora passalidarum	2690	Fungi	Eukaryota
Q7S5P0	Q7S5P0_NEUCR	Neurospora crassa	2692	Fungi	Eukaryota
A0A165FVX9	A0A165FVX9_9PEZI	Xylona heveae TC161	2681	Fungi	Eukaryota
A0A178DN93	A0A178DN93_9PLEO	Pyrenochaeta sp. DS3sAY3a	2681	Fungi	Eukaryota
A0A177D7J2	A0A177D7J2_ALTAL	Alternaria alternata	2682	Fungi	Eukaryota
A0A0C4DS68	A0A0C4DS68_MAGP6	Magnaporthiopsis poae	2678	Fungi	Eukaryota
A0A151N4J5	A0A151N4J5_ALLMI	Alligator mississippiensis	2670	Metazoa	Eukaryota
A0A146NKU7	A0A146NKU7_FUNHE	Fundulus heteroclitus	2671	Metazoa	Eukaryota
A0A0F7Z917	A0A0F7Z917_CROAD	Crotalus adamanteus	2671	Metazoa	Eukaryota
A0A0W0DC37	A0A0W0DC37_CANGB	Candida glabrata	2666	Fungi	Eukaryota
A0A0L8RIK7	A0A0L8RIK7_SACEU	Saccharomyces eubayanus	2672	Fungi	Eukaryota
A0A178FRD2	A0A178FRD2_TRIVO	Trichophyton violaceum	2673	Fungi	Eukaryota
A0A175WD14	A0A175WD14_9PEZI	Madurella mycetomatis	2673	Fungi	Eukaryota
A0A194VFU1	A0A194VFU1_9PEZI	Valsa mali var. pyri	2676	Fungi	Eukaryota
A0A151TXV6	A0A151TXV6_CAJCA	Cajanus cajan	2604	Viridiplantae	Eukaryota
A0A0M9ABE9	A0A0M9ABE9_9HYME	Melipona quadrifasciata	2614	Metazoa	Eukaryota
A0A072U5F0	A0A072U5F0_MEDTR	Medicago truncatula	2632	Viridiplantae	Eukaryota
A0A0K8V1F4	A0A0K8V1F4_BACLA	Bactrocera latifrons	2640	Metazoa	Eukaryota
A0A0A1XE05	A0A0A1XE05_BACCU	Bactrocera cucurbitae	2643	Metazoa	Eukaryota
A0A131YTA4	A0A131YTA4_RHIAP	Rhipicephalus appendiculatus	2643	Metazoa	Eukaryota
A0A0J6I2R9	A0A0J6I2R9_COCPO	Coccidioides posadasii	2676	Fungi	Eukaryota
A0A074XMM5	A0A074XMM5_AURPU	Aureobasidium pullulans	2676	Fungi	Eukaryota
A0A167FV98	A0A167FV98_9ASCO	Sugiyamaella lignohabitans	2494	Fungi	Eukaryota
A0A1A7XZM1	A0A1A7XZM1_9TELE	Aphyosemion striatum	2669	Metazoa	Eukaryota
A0A0P7V1U6	A0A0P7V1U6_9TELE	Scleropages formosus	2685	Metazoa	Eukaryota
A0A1A7WWE1	A0A1A7WWE1_9TELE	Aphyosemion striatum	2546	Metazoa	Eukaryota
